# Supplementary material for: Investigation of sex differences in the expression of RORA and its transcriptional targets in the brain as a potential contributor to the sex bias in autism
Source: Mol Autism. 2015 May 13;6:7. doi: 10.1186/2040-2392-6-7 (PMC4459681; doi:10.1186/2040-2392-6-7)
Supplement: Supplementary file 2 — Additional file 2: RNAseq data from BrainSpan. RNAseq data from the BrainSpan Atlas of the Developing Human Brain which was used for the meta-analyses of gene expression of RORA and transcriptional targets in the OFC and cerebellum. (XLSX 18 KB) [file 13229_2014_162_MOESM2_ESM.xlsx]

## Sheet: Sheet1
Brain Region	Donor Name	Sex	Age	RORA (RPKM)	Donor Name	Sex	Age	A2BP1 (RPKM)	Donor Name	Sex	Age	ITPR1 (RPKM)	Donor Name	Sex	Age	NLGN1 (RPKM)
Cerebellum	H376.IIB.50	F	1 yrs	4.174	H376.VIII.51	F	1 yrs	4.5496	H376.VIII.51	F	1 yrs	7.3551	H376.VIII.51	F	1 yrs	2.7796
Cerebellum	H376.IIB.52	F	11 yrs	3.0349	H376.IX.50	F	11 yrs	3.8427	H376.IIA.50	F	11 yrs	5.0621	H376.IX.50	F	11 yrs	2.1581
Cerebellum	H376.IIB.50	F	12 pcw	5.4717	H376.IIB.52	F	12 pcw	3.4385	H376.XI.56	F	12 pcw	3.1501	H376.IIB.52	F	12 pcw	1.3535
Cerebellum	H376.IIB.51	F	13 yrs	3.393	H376.X.51	F	13 yrs	4.2449	H376.VI.52	F	13 yrs	6.0794	H376.X.51	F	13 yrs	2.1795
Cerebellum	H376.IIB.51	F	17 pcw	3.2882	H376.IIIB.53	F	17 pcw	2.6617	H376.X.52	F	17 pcw	3.8764	H376.IIIB.53	F	17 pcw	1.9778
Cerebellum	H376.IIB.52	F	19 yrs	3.1258	H376.X.52	F	19 yrs	4.3182	H376.XI.53	F	19 yrs	6.0919	H376.X.52	F	19 yrs	1.6744
Cerebellum	H376.IIIA.50	F	2 yrs	1.0437	H376.VIII.53	F	2 yrs	3.1171	H376.XI.52	F	2 yrs	2.3755	H376.VIII.53	F	2 yrs	1.1698
Cerebellum	H376.IIB.50	F	21 pcw	3.6703	H376.IV.51	F	21 pcw	2.3788	H376.XI.56	F	21 pcw	5.2439	H376.IV.54	F	21 pcw	2.2784
Cerebellum	H376.IIB.51	F	21 pcw	3.2979	H376.IV.54	F	21 pcw	2.1745	H376.X.52	F	21 pcw	4.9585	H376.IV.51	F	21 pcw	2.1296
Cerebellum	H376.IIB.50	F	21 yrs	4.3931	H376.XI.60	F	21 yrs	4.3245	H376.IX.51	F	21 yrs	6.9247	H376.XI.60	F	21 yrs	2.5844
Cerebellum	H376.IIIB.53	F	3 yrs	2.1348	H376.VIII.52	F	3 yrs	3.8933	H376.IIIB.50	F	3 yrs	5.2957	H376.VIII.52	F	3 yrs	1.6944
Cerebellum	H376.IIB.51	F	30 yrs	3.1598	H376.XI.52	F	30 yrs	3.9418	H376.VII.51	F	30 yrs	6.8725	H376.XI.52	F	30 yrs	1.5785
Cerebellum	H376.IIIB.50	F	35 pcw	0.9478	H376.V.50	F	35 pcw	0.5662	H376.XI.60	F	35 pcw	0.3385	H376.V.50	F	35 pcw	1.2608
Cerebellum	H376.IIIA.51	F	40 yrs	2.2209	H376.XI.56	F	40 yrs	3.2228	H376.IIB.52	F	40 yrs	4.7974	H376.XI.56	F	40 yrs	1.2334
OFC	H376.XI.60	F	1 yrs	1.3085	H376.VIII.51	F	1 yrs	5.052	H376.XI.52	F	1 yrs	4.1318	H376.VIII.51	F	1 yrs	2.6951
OFC	H376.X.51	F	11 yrs	1.4181	H376.IX.50	F	11 yrs	5.028	H376.XI.50	F	11 yrs	3.9964	H376.IX.50	F	11 yrs	2.4099
OFC	H376.VIII.50	F	12 pcw	0.3697	H376.IIB.52	F	12 pcw	5.4668	H376.VII.51	F	12 pcw	0.7379	H376.IIB.51	F	12 pcw	4.1957
OFC	H376.X.50	F	12 pcw	0.2556	H376.IIB.51	F	12 pcw	5.4385	H376.VIII.53	F	12 pcw	0.6823	H376.IIB.50	F	12 pcw	3.4505
OFC	H376.X.53	F	12 pcw	0.2455	H376.IIB.50	F	12 pcw	5.1497	H376.XI.56	F	12 pcw	0.1767	H376.IIB.52	F	12 pcw	3.3569
OFC	H376.X.50	F	13 pcw	0.2611	H376.IIIA.51	F	13 pcw	5.0948	H376.VIII.53	F	13 pcw	0.693	H376.IIIA.51	F	13 pcw	2.8728
OFC	H376.XI.52	F	13 yrs	1.2459	H376.X.51	F	13 yrs	4.872	H376.V.53	F	13 yrs	3.9824	H376.X.51	F	13 yrs	1.7004
OFC	H376.VII.51	F	17 pcw	0.4755	H376.IIIB.53	F	17 pcw	4.3254	H376.IIA.50	F	17 pcw	1.9094	H376.IIIB.53	F	17 pcw	2.0958
OFC	H376.IIA.50	F	19 yrs	1.1476	H376.X.52	F	19 yrs	5.0754	H376.IIIB.52	F	19 yrs	4.2672	H376.X.52	F	19 yrs	1.8166
OFC	H376.VI.52	F	2 yrs	0.5647	H376.VIII.53	F	2 yrs	1.4974	H376.IIIB.51	F	2 yrs	1.216	H376.VIII.53	F	2 yrs	0.8028
OFC	H376.IX.52	F	21 pcw	0.2838	H376.IV.54	F	21 pcw	5.123	H376.IV.53	F	21 pcw	2.7941	H376.IV.54	F	21 pcw	2.2151
OFC	H376.IIIA.51	F	21 yrs	2.2902	H376.XI.60	F	21 yrs	5.2758	H376.IX.51	F	21 yrs	4.8953	H376.XI.60	F	21 yrs	2.5847
OFC	H376.IIIB.52	F	30 yrs	0.8249	H376.XI.52	F	30 yrs	4.834	H376.XI.56	F	30 yrs	4.3858	H376.XI.52	F	30 yrs	1.2412
OFC	H376.IV.54	F	40 yrs	1.8284	H376.XI.56	F	40 yrs	5.8586	H376.IX.51	F	40 yrs	5.2398	H376.XI.56	F	40 yrs	2.2474
Cerebellum	H376.IIIA.51	M	10 mos	2.3049	H376.VII.51	M	10 mos	3.7383	H376.IIIA.51	M	10 mos	4.1451	H376.VII.51	M	10 mos	1.9656
Cerebellum	H376.IIB.51	M	15 yrs	3.6536	H376.X.50	M	15 yrs	4.3922	H376.X.52	M	15 yrs	6.8399	H376.X.50	M	15 yrs	2.2082
Cerebellum	H376.IIIB.53	M	16 pcw	2.0606	H376.IIIB.51	M	16 pcw	1.2401	H376.VIII.52	M	16 pcw	2.538	H376.IIIB.51	M	16 pcw	1.5261
Cerebellum	H376.IV.53	M	18 yrs	1.88	H376.X.53	M	18 yrs	3.5296	H376.X.52	M	18 yrs	3.4661	H376.X.53	M	18 yrs	1.6365
Cerebellum	H376.IIB.51	M	23 yrs	3.1591	H376.XI.50	M	23 yrs	3.7754	H376.XI.52	M	23 yrs	5.8897	H376.XI.50	M	23 yrs	2.0522
Cerebellum	H376.IIB.51	M	24 pcw	3.5177	H376.IV.50	M	24 pcw	2.6358	H376.IV.54	M	24 pcw	4.3744	H376.IV.50	M	24 pcw	1.9037
Cerebellum	H376.IIB.52	M	3 yrs	2.7152	H376.VIII.54	M	3 yrs	4.4552	H376.XI.54	M	3 yrs	6.1293	H376.VIII.54	M	3 yrs	2.1383
Cerebellum	H376.IIB.52	M	36 yrs	2.9313	H376.XI.53	M	36 yrs	4.3265	H376.X.50	M	36 yrs	5.4197	H376.XI.53	M	36 yrs	1.9679
Cerebellum	H376.IIB.52	M	37 pcw	2.6648	H376.V.53	M	37 pcw	1.7238	H376.VI.50	M	37 pcw	4.7181	H376.V.53	M	37 pcw	1.8274
Cerebellum	H376.IIB.52	M	37 yrs	3.0005	H376.XI.54	M	37 yrs	3.3522	H376.XI.60	M	37 yrs	5.4362	H376.XI.54	M	37 yrs	1.661
Cerebellum	H376.IIB.51	M	4 mos	3.4573	H376.VI.52	M	4 mos	3.798	H376.VIII.50	M	4 mos	6.6731	H376.VI.50	M	4 mos	2.2362
Cerebellum	H376.IIB.52	M	4 mos	2.8961	H376.VI.50	M	4 mos	3.5171	H376.XI.56	M	4 mos	6.3911	H376.VI.52	M	4 mos	2.0019
Cerebellum	H376.IIIA.51	M	4 yrs	2.6136	H376.VIII.50	M	4 yrs	3.6898	H376.IX.52	M	4 yrs	5.2063	H376.VIII.50	M	4 yrs	1.6087
Cerebellum	H376.IIB.51	M	8 yrs	3.2422	H376.IX.52	M	8 yrs	4.81	H376.VI.50	M	8 yrs	6.2883	H376.IX.52	M	8 yrs	2.0321
Cerebellum	H376.IIB.52	M	8 yrs	2.8404	H376.IX.51	M	8 yrs	3.6549	H376.XI.50	M	8 yrs	5.2053	H376.IX.51	M	8 yrs	1.4654
OFC	H376.IIA.51	M	10 mos	1.1846	H376.VII.51	M	10 mos	4.5951	H376.IIIA.52	M	10 mos	2.8143	H376.VII.51	M	10 mos	2.6236
OFC	H376.X.50	M	13 pcw	0.2458	H376.IIIA.52	M	13 pcw	5.0768	H376.IIIA.50	M	13 pcw	1.4068	H376.IIIA.50	M	13 pcw	3.7708
OFC	H376.X.53	M	13 pcw	0.2295	H376.IIIA.50	M	13 pcw	4.9994	H376.XI.56	M	13 pcw	0.1705	H376.IIIA.52	M	13 pcw	3.482
OFC	H376.VI.52	M	16 pcw	0.4988	H376.IIIB.50	M	16 pcw	4.9227	H376.IIIB.53	M	16 pcw	2.303	H376.IIIB.51	M	16 pcw	2.5203
OFC	H376.XI.53	M	16 pcw	0.1566	H376.IIIB.51	M	16 pcw	4.6436	H376.XI.53	M	16 pcw	2.0783	H376.IIIB.50	M	16 pcw	2.3973
OFC	H376.IIIA.50	M	18 yrs	1.0713	H376.X.53	M	18 yrs	3.8336	H376.IIA.50	M	18 yrs	2.9077	H376.X.53	M	18 yrs	1.2479
OFC	H376.XI.60	M	23 yrs	1.3361	H376.XI.50	M	23 yrs	4.548	H376.VI.52	M	23 yrs	4.1525	H376.XI.50	M	23 yrs	1.928
OFC	H376.VI.51	M	24 pcw	0.6105	H376.IV.50	M	24 pcw	4.5535	H376.IIA.50	M	24 pcw	1.5292	H376.IV.50	M	24 pcw	2.3041
OFC	H376.IIIA.50	M	3 yrs	1.0344	H376.VIII.54	M	3 yrs	2.9851	H376.VII.51	M	3 yrs	2.0201	H376.VIII.54	M	3 yrs	1.4124
OFC	H376.IIA.51	M	36 yrs	1.1792	H376.XI.53	M	36 yrs	5.0732	H376.IIIB.51	M	36 yrs	4.6265	H376.XI.53	M	36 yrs	1.5511
OFC	H376.XI.60	M	37 pcw	1.2939	H376.V.53	M	37 pcw	3.8306	H376.IIIB.50	M	37 pcw	1.2638	H376.V.53	M	37 pcw	2.1413
OFC	H376.XI.52	M	37 yrs	1.2512	H376.XI.54	M	37 yrs	4.7842	H376.IIB.50	M	37 yrs	4.8043	H376.XI.54	M	37 yrs	1.6023
OFC	H376.XI.52	M	4 mos	1.2558	H376.VI.52	M	4 mos	4.1015	H376.IIIA.52	M	4 mos	2.0494	H376.VI.52	M	4 mos	2.7207
OFC	H376.XI.52	M	4 mos	1.2229	H376.VI.51	M	4 mos	2.3477	H376.IIIA.50	M	4 mos	1.4192	H376.VI.51	M	4 mos	2.0627
OFC	H376.V.53	M	8 pcw	0.679	H376.IIA.51	M	8 pcw	1.5006	H376.X.50	M	8 pcw	0.4696	H376.IIA.51	M	8 pcw	2.526
OFC	H376.IX.50	M	8 yrs	1.5066	H376.IX.51	M	8 yrs	4.5657	H376.VIII.50	M	8 yrs	3.4062	H376.IX.51	M	8 yrs	1.6405
OFC	H376.IIIB.51	M	9 pcw	0.8484	H376.IIA.50	M	9 pcw	3.002	H376.XI.60	M	9 pcw	0.3544	H376.IIA.50	M	9 pcw	3.6768
